# Supplementary material for: Three patients presenting with severe macrosomia and congenital hypertrophic cardiomyopathy: a case series
Source: J Med Case Rep. 2017 Mar 24;11:78. doi: 10.1186/s13256-017-1231-5 (PMC5364588; doi:10.1186/s13256-017-1231-5)
Supplement: Additional file 1: Table S1. — Mothers’ oral glucose tolerance test (OGTT) of patients 1, 2, and 3. (XLS 20 kb) [file 13256_2017_1231_MOESM1_ESM.xls]

## Sheet: Feuil1
OGTT	Time	Type of test	T0	T60	T120	T180	HbA1C
Mother of patient 1	3 days after delivery	75g	4.6 mmol/L (N<6)	8.5 mmol/L (N<9.9)	9.3 mmol/L (N<11)		7.1% (2 days after delivery) (N<6)
Mother of patient 2	22 weeks of pregnancy	100g	4.84 mmol/L (N<5.2)	9.35 mmol/L (N<9.9)	7.48 mmol/L (N<8.5)	5.84 mmol/L (N<7.7)	5.5% (10 days after delivery) (N<6)
Mother of patient 3	3 days after delivery	75g	4.8 mmol/L (N<6)	9.9 mmol/L (N<9.9)	3.5 mmol/L (N<11)		Not done
